# Supplementary material for: estiMAge: development of a DNA methylation clock to estimate the methylation age of single cells
Source: Bioinform Adv. 2025 Jan 16;5(1):vbaf005. doi: 10.1093/bioadv/vbaf005 (PMC11769677; doi:10.1093/bioadv/vbaf005)
Supplement: vbaf005_Supplementary_Data [file vbaf005_supplementary_data.zip]

Archive with 7 entries (7 files):
- FigureS2.pdf
- FigureS3e.pdf
- FigureS1.pdf
- Log.txt
- estiMAge_sassmannshausen_supplement_cc.docx
- FigureS4.pdf
- FigureS3.pdf
