# Supplementary material for: estiMAge: development of a DNA methylation clock to estimate the methylation age of single cells
Source: Bioinform Adv. 2025 Jan 16;5(1):vbaf005. doi: 10.1093/bioadv/vbaf005 (PMC11769677; doi:10.1093/bioadv/vbaf005)
Supplement: vbaf005_Supplementary_Data [file vbaf005_supplementary_data.zip › Log.txt]

Copying the file from \\chenasprod\Software_Support\Smart_Suite\Smart_Track\Watch_Folder\Smart_Proof_Marked_PDF\OP-BIOA250007_AuthorCorr_SupplementFolder_estiMAge_sassmannshausen_supplement_cc.docx---> to --->\\chenasprod\kglinw2\Journals\OUP\BIOA\Vol00000\250007\FreshMss\suppl_data\\estiMAge_sassmannshausen_supplement_cc.docx--> 1/22/2025 12:31 AM
Copying the file from \\chenasprod\Software_Support\Smart_Suite\Smart_Track\Watch_Folder\Smart_Proof_Marked_PDF\OP-BIOA250007_PECorr_SupplementFolder_estiMAge_sassmannshausen_supplement_cc.docx---> to --->\\chenasprod\kglinw2\Journals\OUP\BIOA\Vol00000\250007\FreshMss\suppl_data\\estiMAge_sassmannshausen_supplement_cc.docx--> 1/22/2025 10:28 AM
